# Supplementary material for: A Predictive Model of Adaptive Resistance to BRAF/MEK Inhibitors in Melanoma
Source: Int J Mol Sci. 2023 May 7;24(9):8407. doi: 10.3390/ijms24098407 (PMC10178962; doi:10.3390/ijms24098407)
Supplement: Supplementary file 1 [file ijms-24-08407-s001.zip]

Archive with 1 entries (1 files):
- ijms-2356620-supplementary.pdf
